# Supplementary material for: Foliate-Targeting Quantum Dots-β-Cyclodextrin Nanocarrier for Efficient Delivery of Unsymmetrical Bisacridines to Lung and Prostate Cancer Cells
Source: Int J Mol Sci. 2022 Jan 23;23(3):1261. doi: 10.3390/ijms23031261 (PMC8835877; doi:10.3390/ijms23031261)
Supplement: Supplementary file 1 [file ijms-23-01261-s001.zip]

Archive with 1 entries (1 files):
- ijms-1537067-supplementary.pdf
